# Supplementary material for: Multicomponent Reactions Accelerated by Aqueous Micelles
Source: Front Chem. 2018 Oct 22;6:502. doi: 10.3389/fchem.2018.00502 (PMC6204348; doi:10.3389/fchem.2018.00502)
Supplement: Supplementary file 1 [file Table_1.xlsx]

## Sheet: Arkusz1
Supplementary Material for Multicomponent reactions accelerated by aqueous micelles
Daniel Paprocki, Arleta Madej, Dominik Koszelewski, Anna Brodzka, Ryszard Ostaszewski*
Institute of Organic Chemistry, Polish Academy of Sciences, Kasprzaka 44/52, 01-224, Warsaw, Poland
Table 1 "Unnamed" multicomponent reactions accelerated by micellar systems
Entry	Substrates	Product	Conditions	Type of catalysis	Yield	Reusability	Lit.
1	aldehyde, malonitrile, 4-hydroxycoumarin		DBSA/H2O	2	71-90%	-	Sheikhhosseini et al., 2013
			CTAB/H2O	1	95-99%	-	Jafari and Ghadami, 2015
			H2O		-	-
2	isatoic anhydride, amine, aromatic aldehyde		Zn(PFO)2, EtOH:H2O (3:1)	2	77-86%	ü	Wang et al., 2008
			SDS/H2O:EtOH (3:1)	1	78-96%	ü	Sharma et al.., 2012
			H2O		0.59	-
3	benzaldehyde, malonitrile, S-methylisothiouronium sulfate		NaOH, SDS/H2O	1	51-92%	-	Wang et al., 2009
			NaOH		0.53	-
4	benzaldehyde, malonitrile, S-methylisothiouronium		SDS/H2O	1	90-98%	-	Shi et al., 2009
			H2O		ND	-
5	aldehyde, 6-aminouracil/4-aminocoumarin, malonitrile/1,3-dimethylbarburic acid		TEOA/H2O	2	79-96%	-	Bhattacharyya et al., 2013
			H2O		-	-
6	aldehyde, amine, diester acetylenedicarboxylate		CTAB/H2O	1	70-83%	ü	Sarkar and Muthopadhyay, 2013
			H2O		-	-
7	pyrazole, aldehyde, phenyl hydrazine		PhIO, SDS/H2O	1	81-92%	-	Pal et al., 2014
			PhIO, H2O		0.36	-
8	aldehyde, amine, alkyne		ligand, CuOTf∙1/2 toluene, SDS/H2O	1	60-99% (88-99%ee)	-	Ohara et al., 2014
			H2O		1% (45%ee)	-
9	aldehyde, malonitrile, aminotriazole		CTAB/H2O	1	80-96%	ü	Sigh et al., 2014
			H2O		0.25	-
10	3-cyanoacetyl indole, aldehyde, ammonium acetate, malonitrile		CTAB/H2O	1	90-92%	ü	Fatma et al., 2014
			H2O		0.35	-
11	4-aminipyrimidine, bezaldehyde, malonitrile, benzamidine hydrochloride		CTAB/H2O	1	80-98%	-	Aryan et al., 2015
			H2O		-	-
12	aldehyde, 4-hydroxycoumarin, urea or 2-aminonemzothiazole or 3-amino-1,2,4-triazole		SLS/H2O	1	81-95%	-	Sahu, 2016	koniec alde, bez 1,3 diketonow
			H2O		ND	-
13	4-hydroxycoumarin, aldehyde, 1,3-diketocompound		Fe(DS)3/H2O	2	70-93%	ü	Pradhan et al., 2013
			H2O		-	-
14	aldehyde, dimedone, β-naphtol		Bi(NO3)3 · 5H2O, SDS/ H2O	1	77-89%	ü	Mirjalili et al., 2012
			H2O		ND	-
15	2-amino chromone, chromone-3-carbaldehyde, 5,5-dimethyl-1,3-cyclohexanedione (dimedone)		SDS/H2O	1	50-93%	-	Ghosh et al., 2015
			H2O		-	-
16	aldehyde, malonitrile, dimedone		DBSA/H2O	2	69-90%	-	Sheikhhosseini et al., 2013
			H2O		-	-
17	aldehyde, 4-hydroxycoumarin, dimedone		H3BO3, SDS/H2O	1	76-94%	-	Ganguly et al., 2014
			H2O		-	-
18	coumarin β-ketoester, benzaldehyde, malonitrile		CTAC/EtOH:H2O (1:1)	1	30-85%	-	Omar et al., 2017
			EtOH/H2O		0.05	-
19	aldehyde, dimedone, 3-methyl -1-phenyl-1H-pyrazol-5-amine		SDS/H2O	1	84-98%	ü	Wang and Shi, 2012
			H2O		ND	-
20	aldehyde, malonitrile, ethyl acetoacetate		CAPB/H2O	1	88-98%	ü	Tamaddon and Alizadeh, 2014
			H2O		0.74	-
21	acetophenone, aldehyde, arylthiol, malonitryle		TritonX-100/H2O	1	80-95%	-	Heravi and Soufi, 2015
			H2O		0.09	-
22	aldehyde, amine, 1,3-dicarbonyl compound		SDOSS/H2O	1	63-86%	-	Parikh et al., 2016
			H2O		0.1	-
23	formaldehyde, amine, dimedone		[Fe(CF3CO2)3], SDS/H2O	1	75-88%	ü	Lohar et al., 2016
			[Fe(CF3CO2)3], H2O		0.68	-
24	amine, dimedone, chromone-3-carbaldehyde		TBAB/H2O	1	80-98%	ü	Ghosh et al., 2014
			H2O		-	-
25	4-bromobenzadehyde, phenyl boronic acid, ketone		Pd(OAc)2, KOH, C18-OPC/H2O	1	81-92%	ü	Armenise et al., 2016
			H2O		10-92%	-
26	enaminones of dimedone, cyclic-1,3-diketone, isatin		CTAB/H2O	1	75-94%	ü	Mondal et al., 2014
			H2O		-	-
27	5,5-dimethyl-1,3-cyclohex-anedione, malonitrile, isatin		sodium stereate/H2O	1	91-97%	-	Wang et al., 2010
			H2O		0.3	-
28	1,3-indandione, amine, isatin		PEG-OSO3H/H2O	2	88-97%	ü	Sidhu et al., 2015
			PEG-OSO3H		0.9
			AcOH/H2O		0.6
			H2SO4/H2O		0.74	-
29	isatin, 2-naphthol, 1,3-dicarbonyl compound		SDS/H2O	1	80-92%	ü	Kong et al., 2017
			H2O		0.5	-
30	pyrazolone, cyclic-1,3-dicarbonyl compound, cyclic ketone		DBSA/H2O	2	75-96%	-	Murkherjee et al., 2015	ostatni 1,3 diketon
			H2O		-	-
31	isoquinoline, 2-bromoacetophenone/bromoacetonitrile, benzoyl isocyanate		Amberlite IRA402(OH), CTAB/H2O	1	80-91%	ü	Maity et al., 2014
			H2O		-	-
32	primary amine, isatin, thioglycolic acid		DBSA/H2O	2	76-87%	-	Preetam and Nath, 2016
			H2O		ND	-
33	2-indo-N-phenylbenzamide, terminal alkyne, indole		Cu(I), ligand, Et3N, PTS/H2O	1	32-80%	-	Sarkar et al., 2013
			H2O		ND	-
34	3-substituted-2-chloroquinoxaline, propagyl alcohol, amine		Pd/Cu, K2CO3, SDS/H2O	1	65-87%	-	Keivanloo, 2016
			H2O		-	-
35	organic bromide, sodium azide, alkyne		[Cu-(Imes)Cl], SLS/H2O or TPG-750-M	1	70-93%	ü	Tasca et al., 2015
			[Cu-(Imes)Cl], H2O		1-77%	-
